# Supplementary material for: Inbreeding does not alter the response to an experimental heat wave in a freshwater snail
Source: PLoS One. 2019 Aug 8;14(8):e0220669. doi: 10.1371/journal.pone.0220669 (PMC6687150; doi:10.1371/journal.pone.0220669)
Supplement: S1 Table — Polymorphism data, inbreeding coefficients and selfing rate estimates for both laboratory stock populations (Zürichberg, Adlisberg) based on the analyses on parental snails used to produce outcrossed families. Loci B117, 2k46, B4, and A112 were removed because of the difficulties in scoring the peaks. (XLSX) [file pone.0220669.s001.xlsx]

## Sheet: Sheet1
Table S1. Polymorphism data, inbreeding coefficients and selfing rate estimates for both laboratory stock populations (Zürichberg, Adlisberg) based on the analyses on parental snails used to produce outcrossed families. Loci B117, 2k46, B4, and A112 were removed because of the difficulties in scoring the peaks.
Stock population		Number of alleles/number of unique alleles per locus									HO	HE	F	s(g2)	s(ML)
		2k33	D5	2k42	A102	A16	2k27	C4	2k11
Zürichberg		5/2	2/0	3/1	2/1	3/1	3/0	6/3	7/3		0.451	0.493	0.085	0.003	0.00
Adlisberg		3/0	3/1	3/1	6/5	2/0	3/0	5/2	4/0		0.511	0.631	0.189	0.034	0.00
Abreviations: HO, mean observed heterozygosity; HE, mean expected heterozygosity; F, multilocus inbreeding coefficient; s(g2) and s(ML), estimates for selfing rate according to David et al. 2007, Molecular Ecology, 16 2474-2487.
